# Supplementary material for: A subpopulation of CD146+ macrophages enhances antitumor immunity by activating the NLRP3 inflammasome
Source: Cell Mol Immunol. 2023 Jun 12;20(8):908–23. doi: 10.1038/s41423-023-01047-4 (PMC10387481; doi:10.1038/s41423-023-01047-4)
Supplement: Supplementary file 3 — Table S1 [file 41423_2023_1047_MOESM3_ESM.xlsx]

## Sheet: Sheet1
Gene name	TCM/CTR
Ccl6	3.75493
Ear1	3.40923
Arg1	3.00781
Fcgr3	2.93661
Fcgr2	2.2987
Col8a1	2.17437
Clu	2.14797
Dcn	2.14249
Fabp4	2.11572
Tgm2	2.05629
Ptgs1	2.01735
Ifi30	2.01731
Apoe	1.99465
Fabp5	1.97717
F13a1	1.96662
Clec6a	1.91643
Plxdc2	1.90706
Serpinb2	1.87465
Clec10a	1.84169
Cd180	1.82921
Hpse	1.82731
Cd38	1.82251
Igfbp4	1.8081
Gda	1.80654
Chil3	1.7962
Mrc1	1.79229
Ftl1	1.79002
Cnrip1	1.75453
Sbno1	1.73544
Fth1	1.72956
Pf4	1.70236
Stab1	1.69411
Baiap2	1.68832
Cnnm3	1.68763
Selenbp1	1.67037
Ldhb	1.66712
Tmem65	1.65202
Cbr2	1.64497
Entpd1	1.6438
Ddah2	1.64349
Ly86	1.62875
Csf1r	1.62708
Acot13	1.62171
Gstm2	1.61666
Fabp7	1.61603
Npl	1.6004
Tbxas1	1.58491
Scamp1	1.57736
Gpnmb	1.57682
Ryr2	1.55599
Gab1	1.54646
Fam63b	1.5431
Mib1	1.53889
Erc2	1.5345
Msr1	1.53297
Galns	1.52118
Alb	1.51105
Ptgr1	1.51077
Mertk	1.50989
Ak4	1.5072
Gas7	1.50597
Pgm2l1	1.50433
Syngr1	1.50169
Siglec1	1.49874
Pde2a	1.49414
Nhlrc3	1.4849
Lyz2	1.48437
Anxa3	1.48152
Slc17a5	1.47714
Fbxo38	1.47355
Rnaset2	1.45763
Eps8	1.44879
Prkar2b	1.44591
Arsk	1.43824
Cpq	1.43771
Plbd1	1.43692
Acss1	1.42828
D6Wsu163e	1.42245
Pdcd4	1.42149
Chchd7	1.41972
Usf1	1.4152
Ctsl	1.4149
Ifi203	1.41342
Pla2g7	1.41232
Gstm5	1.41047
Stom	1.40862
Vrk3	1.40845
Prdx5	1.40833
Idh1	1.40741
Snap47	1.40568
P2rx7	1.4038
Iqgap2	1.40084
Tlk1	1.39938
Ampd3	1.39604
Tmem2	1.39394
Scpep1	1.39029
Galc	1.39004
C1qa	1.38095
Gba	1.3795
Psap	1.37872
Npc1	1.3782
P2rx4	1.37539
Vat1	1.37485
Lipa	1.36876
Gns	1.3604
Ctbs	1.36013
Pla2g15	1.35663
Pon2	1.34497
Cd36	1.34227
Hrsp12	1.33668
Cp	1.33541
Rhot2	1.3338
Glul	1.33181
Tf	1.33057
Gstm1	1.32665
Smpdl3a	1.32592
Bst1	1.3129
Hebp1	1.31217
Kdelc1	1.30886
Aoah	1.30458
Nqo1	1.28628
Dpp7	1.28607
Dab2	1.28487
Maoa	1.28441
Hgsnat	1.26502
Lamp1	1.26407
Gla	1.26346
Ep300	1.25123
Glb1	1.24516
Pik3r6	1.2437
Ipo11	1.24275
Arsa	1.24188
Tlr8	1.24106
Pld3	1.23099
Nlrp3	1.21339
Hexb	1.21302
Ggh	1.21036
Ctsh	1.20534
Gstt2	1.20204
Gm2a	1.19531
Rnasel	1.19456
Mfsd1	1.18968
Fn1	1.18693
Hadh	1.18686
Akr1c13	1.1827
Gnpda2	1.18123
Irgq	1.17466
Gvin1	1.16855
Glo1	1.16838
Pan3	1.16687
Gadd45gip1	1.1468
Npc2	1.14385
Lamp2	1.13575
Galm	1.13133
Sgol2	1.11372
Oasl1	1.10177
Mrps21	1.08194
Anxa6	1.07003
Slc25a17	1.06648
Rap2a	1.06414
Creg1	1.0438
Dimt1	1.03468
Rbm19	1.02941
Slc7a8	1.02819
Cd244	1.02801
Srpk2	1.01881
Asb2	1.01852
Emilin2	1.01032
C1qb	1.00984
Ddx54	0.988886
Ppp2r1b	0.987473
Rrad	0.981819
Rexo2	0.971224
Eno3	0.958285
Lcp2	0.957124
Hmgcs1	0.952408
Slc15a3	0.951189
Serf2	0.946953
Slc4a7	0.938595
Rchy1	0.937645
Msto1	0.929992
Kpna2	0.928483
Coro2a	0.926924
Zdhhc13	0.922837
Sipa1l1	0.92257
Scin	0.921799
Smarcc1	0.916347
Tsr1	0.912045
Blnk	0.910242
Calb2	0.90506
Wdr43	0.897774
Ap1g2	0.897397
Heatr3	0.897232
Pgm5	0.894583
Nop2	0.890108
Cdk8	0.88863
Bop1	0.887562
Impact	0.887475
Hmbs	0.885818
Tmem176a	0.88271
S100a9	0.86998
Thyn1	0.867101
Kif3c	0.866306
Daam1	0.865693
Rrp12	0.859207
Pum2	0.858233
Ccdc124	0.85457
Rapgef5	0.850449
Nsa2	0.850101
Bysl	0.848447
Spcs1	0.848359
Mphosph10	0.847085
Rpl14	0.845977
Dok3	0.842744
Tnfrsf1b	0.837731
Lima1	0.836815
Ehbp1l1	0.833199
Pik3r5	0.829667
S100a8	0.829259
Pitpnc1	0.826975
Acot7	0.823226
Pin1	0.822834
Nfkb2	0.822472
Card11	0.821723
Ppic	0.821421
Tpm1	0.820549
Rpl15	0.818928
Ddx21	0.816952
Acp5	0.815
Hck	0.814138
Mtr	0.813737
Isg15	0.813149
Lacc1	0.811775
Siglec12	0.809499
Ebna1bp2	0.802365
Ppfibp2	0.802248
Tmem176b	0.801767
Rpl22l1	0.79972
Rps26	0.794556
Myo1b	0.789243
Nifk	0.787089
Ccdc186	0.786688
Slc2a1	0.782728
Mtmr14	0.78153
Brix1	0.780789
Igf2bp2	0.780247
Itga4	0.779902
C3	0.775855
Ctbp2	0.775454
Smc4	0.77488
Ifit1	0.774522
Arl6ip5	0.774218
Icam1	0.77405
Rac2	0.773096
Swap70	0.772265
Mcm2	0.771178
Gnl3	0.770818
Psmb5	0.770427
Nme2	0.770034
Rpl3	0.769438
Itgal	0.769412
Psat1	0.769069
Galnt7	0.768574
Rps9	0.768535
Fus	0.768454
Pea15	0.767678
Ptges3	0.767534
Chmp3	0.767166
Atxn10	0.766241
Rsl1d1	0.764096
Smap	0.764074
Ssb	0.763129
Rpl13	0.762828
Ncl	0.761464
Alyref	0.761201
1 SV=1	0.761132
Rpl26	0.759945
Prmt1	0.758965
Parvg	0.758553
Dap	0.758254
Clec12a	0.758148
Hat1	0.758092
Abr	0.757914
Rpl10a	0.757787
Slc23a2	0.755834
Ndrg1	0.755692
Rps11	0.754504
Ybx3	0.754243
Rps3a	0.753292
Slc37a2	0.752832
Marcksl1	0.752534
Xaf1	0.751971
Ikzf1	0.751435
Ftsj3	0.75122
Tmem38b	0.750679
Mcm5	0.750335
1 SV=1	0.74971
Plcb2	0.749592
Nasp	0.747613
S100a10	0.74703
Cdk1	0.745869
Rps20	0.745626
Gtpbp4	0.744172
Apbb1ip	0.743603
Osbpl8	0.741278
Ythdf2	0.740685
Fam49a	0.738481
Nap1l1	0.737111
Rpl38	0.736917
Metap2	0.736515
Sf3b6	0.735689
Hist1h1d	0.732892
Utp20	0.730893
Rpl23	0.730578
Rpl18a	0.730254
Fgd6	0.729
Fam177a1	0.728855
Milr1	0.728098
Clec4a	0.727719
Rps15	0.723353
Mybbp1a	0.722323
Cpd	0.722182
Rps2	0.722063
Fam134b	0.721114
Rpa2	0.719577
Rps7	0.719337
Itgb1	0.718544
Sema4d	0.715346
Lig1	0.715076
Rpl32	0.714918
Hist1h1e	0.714183
Rpl21	0.713395
Rpl27a	0.713241
Hmgb2	0.711892
Rps23	0.710531
Mcm4	0.709577
Adgre1	0.709433
H2afy	0.709292
Sqstm1	0.709148
Ccdc50	0.708833
Stmn1	0.708349
Rpl7a	0.708334
Fhl3	0.70603
Nop14	0.705236
Rrm1	0.705006
Cyth4	0.703161
Ube2c	0.700647
Hist1h1b	0.699926
B4galnt1	0.699101
Bbx	0.69889
Pls3	0.697005
Tmem164	0.696984
Nadk	0.695909
Tns3	0.693949
Gabarapl2	0.690716
Caprin1	0.690233
Bet1l	0.69005
Rpl31	0.689701
Lpl	0.687823
Rpl13a	0.687436
Mcm6	0.684763
Glg1	0.68461
Itga5	0.683656
Cd300lh	0.682162
Fnbp1l	0.680924
Rpl19	0.680792
Cnn2	0.67933
Limd2	0.678833
Mocos	0.677686
Spn	0.677321
Rpf2	0.675868
Marcks	0.674198
Saa3	0.673949
Rps6	0.672906
Rps25	0.670735
Mina	0.669321
Rpl23a	0.66898
Rpl27	0.668703
Ugdh	0.668187
Clic4	0.667438
Myo1e	0.662054
Irg1	0.65088
S100a4	0.647829
Rpl8	0.647499
Rpl36	0.644519
Srsf6	0.644433
Spi1	0.644319
Fgl2	0.643743
Wdr53	0.642293
Rpl35a	0.641652
Rpl37	0.639793
Fam107b	0.638339
Rpl37a	0.638142
Asns	0.635198
Rpl7	0.634852
Mcm3	0.634778
Hist1h4a	0.634034
Rpl24	0.630097
Fau	0.629723
Utp15	0.628818
Rps24	0.624824
Cd5l	0.62481
Cd72	0.621726
Rpl17	0.621335
Pcna	0.613201
Pzp	0.602242
Uchl1	0.598281
Anxa1	0.596977
Hist1h3a	0.595064
Tmbim6	0.593899
Rpl34	0.588735
Stap1	0.587387
Rnaseh2a	0.5752
Hist1h2bf	0.575155
Ass1	0.560067
Rpl28	0.548102
Rpl4	0.547136
Marco	0.542622
Hp	0.5286
Chtop	0.519589
Hist1h1a	0.51621
Plin2	0.489831
Slc13a3	0.484126
Rpl6	0.483104
Rpl18	0.433852
Rpl36a	0.429757
Adam8	0.417013
Hist1h1c	0.410068
Rpl29	0.330918
