# Supplementary material for: A subpopulation of CD146+ macrophages enhances antitumor immunity by activating the NLRP3 inflammasome
Source: Cell Mol Immunol. 2023 Jun 12;20(8):908–23. doi: 10.1038/s41423-023-01047-4 (PMC10387481; doi:10.1038/s41423-023-01047-4)
Supplement: Supplementary file 4 — Table S2 [file 41423_2023_1047_MOESM4_ESM.xlsx]

## Sheet: Sheet1
Gene name	KO/WT(Hepa)	KO/WT(CTR)
Calb2	2.34151	2.83029
Ppp2r1b	1.43501	2.12849
Tmem176b	1.63079	2.09964
Tmem176a	1.31539	1.9244
Cd5l	1.34379	1.64826
Kdelc1	1.02835	1.62562
Pik3r6	0.958152	1.61534
Dimt1	0.805896	1.61075
Sbno1	1.00425	1.589
Icam1	1.25797	1.55256
Itgal	1.14656	1.5071
Slc13a3	1.20721	1.47509
Ppic	0.974224	1.4706
Gadd45gip1	0.868991	1.46872
Slc4a7	1.16952	1.42835
Ndrg1	1.06473	1.42705
Asb2	1.133	1.41249
Ggh	1.61015	1.41166
Irgq	0.890357	1.39593
Siglec12	1.21931	1.39304
Kif3c	0.97175	1.39198
Spn	1.2287	1.38908
S100a8	1.23981	1.364
S100a9	1.25031	1.35841
Ccdc124	0.856678	1.35466
Pan3	0.884605	1.34309
Oasl1	0.862848	1.34193
Glo1	1.27488	1.33647
Rexo2	1.16676	1.33129
Emilin2	1.16396	1.33127
Gvin1	1.37896	1.32972
Lcp2	0.964708	1.32738
Marco	1.11064	1.32504
Zdhhc13	1.12117	1.31032
Myo1b	0.983401	1.30979
Cd244	0.925223	1.30923
Anxa6	1.20308	1.30839
Slc25a17	0.61033	1.30726
Eno3	1.21436	1.30533
Mrps21	0.863617	1.30047
Rhot2	0.799499	1.29562
Acot7	1.0634	1.29238
Ppfibp2	1.1599	1.28534
Slc15a3	0.971792	1.28193
Sipa1l1	1.03268	1.25298
Impact	1.02922	1.23983
Cd300lh	1.13141	1.23862
Kpna2	1.0464	1.23196
Coro2a	0.961826	1.22441
Hmbs	1.29723	1.22392
Hck	1.09626	1.22185
Ccdc50	1.03187	1.22163
Wdr43	0.993853	1.21785
Fbxo38	1.00889	1.21206
Ipo11	0.748503	1.20865
Fam49a	1.06408	1.20564
Nsa2	0.910514	1.1945
Eps8	1.17999	1.19421
Ifit1	1.10896	1.18345
Ddx54	0.784067	1.18118
Isg15	1.05498	1.17941
Dok3	0.966907	1.17714
Itga5	0.957617	1.17667
Bop1	0.996411	1.17337
Cnn2	1.05123	1.17136
Ddx21	0.997346	1.17022
Serf2	0.922639	1.16988
Hmgcs1	0.888815	1.1682
Rpl14	0.899619	1.1668
Acp5	1.13927	1.16655
Gab1	0.898763	1.16454
Daam1	0.96681	1.16152
Sqstm1	1.09109	1.15924
Fnbp1l	1.11722	1.1592
Rrad	0.983965	1.15903
Blnk	1.01716	1.15538
Cdk8	0.928284	1.15394
Apbb1ip	1.03819	1.1534
Rsl1d1	1.07054	1.15233
Irg1	1.06309	1.15003
Ccdc186	1.30518	1.14976
Xaf1	1.29574	1.14958
Rpl13	0.916185	1.14669
Igf2bp2	1.02273	1.1464
Msto1	0.94644	1.14574
Pitpnc1	1.07101	1.14422
Smarcc1	0.97513	1.14219
Rnaset2	1.00706	1.14191
Mtr	0.876153	1.13961
Asns	1.18115	1.13383
Fam107b	1.1448	1.13085
Pik3r5	0.992257	1.13005
Card11	0.965979	1.12724
Rbm19	0.836433	1.12321
Erc2	0.878646	1.12316
Itga4	1.06436	1.12154
Tmem164	1.0305	1.12089
Ryr2	0.831732	1.11954
Uchl1	1.09486	1.11868
Brix1	0.792521	1.11855
Nop2	0.951807	1.11763
Clu	1.10444	1.11726
Nop14	1.08256	1.11697
Col8a1	1.04278	1.11382
Mina	1.14759	1.11099
Rpl34	0.845735	1.11086
Fgl2	1.10992	1.1079
Tsr1	0.829701	1.10784
Clec10a	1.04214	1.1074
Tmem38b	1.16308	1.10347
Serpinb2	1.37513	1.0992
Clec4a	1.11355	1.0982
Pum2	0.95899	1.09791
Prdx5	1.08111	1.09642
Hat1	0.979937	1.09639
Snap47	1.19371	1.09365
P2rx7	1.0238	1.09289
Ehbp1l1	0.984316	1.09253
Heatr3	0.851838	1.09113
Rpl7a	1.02648	1.08943
Cpd	0.995707	1.08795
Galnt7	1.03413	1.08724
Metap2	0.984732	1.08723
Chil3	0.928184	1.08712
Sgol2	0.694015	1.08438
Marcks	1.36691	1.08368
Rpl8	0.916611	1.08279
Clec12a	1.03154	1.08182
Slc2a1	0.990337	1.07816
Cd36	1.10434	1.07724
Saa3	0.987393	1.07669
Rapgef5	0.89996	1.07577
Gtpbp4	0.969631	1.07493
Bysl	0.813861	1.07303
C3	1.07272	1.07152
Rrp12	0.993519	1.06879
D6Wsu163e	0.960862	1.06784
Rpl24	0.957626	1.06778
Myo1e	1.00196	1.06708
Nfkb2	1.01578	1.06603
Ear1	0.936431	1.06465
Lacc1	0.93437	1.06463
Ampd3	0.956092	1.06406
Lima1	0.976853	1.06369
Gnl3	1.07053	1.06197
Ddah2	0.861023	1.06026
Rps11	0.995484	1.05997
Vrk3	0.863052	1.05938
Aoah	1.16124	1.05899
Nadk	1.06652	1.05896
Pla2g7	0.942381	1.05894
Ythdf2	1.03121	1.05885
Nifk	0.992515	1.05813
Fam134b	1.02156	1.05736
B4galnt1	0.983422	1.05697
Arl6ip5	1.244	1.0543
Rps26	1.04866	1.05391
Mtmr14	1.01591	1.05346
Pea15	1.05724	1.05114
Ybx3	0.945451	1.04956
Scamp1	0.949618	1.04895
Atxn10	1.02713	1.04854
Hp	0.952442	1.0484
Fth1	1.14019	1.04838
Mybbp1a	1.0423	1.0481
Mphosph10	0.881473	1.04781
Hgsnat	1.14955	1.04751
Abr	1.01714	1.04645
Siglec1	0.950726	1.04622
Itgb1	1.02199	1.04458
Rac2	1.2002	1.04422
Utp15	0.984387	1.04367
Acss1	0.995203	1.04207
Ebna1bp2	0.980537	1.0417
Tpm1	0.960907	1.04069
Utp20	0.90944	1.03975
Ak4	0.831054	1.03969
	0.902471	1.03879
Gabarapl2	1.13608	1.03878
Gstm5	0.968123	1.03872
Rpl26	1.00201	1.0361
Glg1	1.09054	1.03471
Tmem2	0.913767	1.03388
Adgre1	1.07774	1.03072
Rpl6	0.866071	1.03041
Rpl27a	0.949177	1.03015
Caprin1	1.12988	1.02894
Scin	0.84794	1.02889
Cyth4	1.1166	1.02791
Ftsj3	1.06608	1.02687
Maoa	1.10395	1.02678
Ap1g2	0.90745	1.02674
Chtop	0.958387	1.02659
Rchy1	0.847581	1.02611
Rpl19	0.902225	1.02544
Nap1l1	1.02275	1.02416
Rps6	0.987462	1.02273
Rpl10a	1.00771	1.02191
Rpl23	1.014	1.02153
Ikzf1	0.946568	1.02135
Rpl36a	0.987489	1.02121
Gstm2	0.907081	1.02097
Ctbp2	1.09232	1.0205
Cd38	1.13237	1.02028
Dcn	1.20198	1.01999
Swap70	1.02778	1.01804
Arg1	1.18405	1.01564
Fhl3	1.04928	1.0152
Fgd6	1.18315	1.01308
Rpl15	0.916966	1.01215
Rpl13a	0.990172	1.01104
Cbr2	1.08221	1.01018
Psmb5	1.18568	1.01005
Glb1	1.1235	1.00895
Marcksl1	1.22651	1.00642
Rpl7	0.962276	1.00248
P2rx4	1.08761	1.00097
Fcgr2	0.948526	0.999851
Prmt1	1.15323	0.998569
1 SV=1	0.990066	0.997989
Hpse	0.925395	0.996665
Rps23	1.10349	0.994801
Acot13	0.968457	0.994637
Rpl36	1.04681	0.993989
Rpf2	1.02917	0.993603
Rps3a	1.05855	0.993321
Ftl1	1.03413	0.992676
Milr1	1.13372	0.992559
Rps9	0.949647	0.992481
Pdcd4	0.968891	0.991381
Spcs1	1.32223	0.991041
Rps2	1.23147	0.990019
Rpl21	0.927403	0.988122
Galns	0.962237	0.988117
Rpl29	0.978685	0.98803
Tmem65	0.842675	0.986959
Gda	0.97248	0.986164
Rpl3	0.99846	0.986048
Rpl4	0.9218	0.98562
Rpl32	0.9938	0.985029
Baiap2	0.893943	0.98494
Limd2	1.03654	0.98417
Arsa	1.10124	0.983546
Psat1	1.10925	0.982025
Tns3	0.946904	0.981703
Tlk1	0.999909	0.981246
Fam63b	0.794263	0.978723
Gnpda2	1.08834	0.978303
Ifi203	0.853076	0.977572
Ly86	1.02024	0.976928
Tnfrsf1b	0.940229	0.975596
Nme2	1.20329	0.975281
Ugdh	1.0106	0.974056
Selenbp1	0.937836	0.973655
Rpl35a	1.07285	0.972369
Slc23a2	0.980214	0.9712
Syngr1	0.930116	0.970734
Rps20	1.23082	0.970724
Prkar2b	0.878246	0.970628
Nhlrc3	0.949193	0.969758
Gas7	0.92081	0.969222
Alyref	1.02819	0.968676
Slc17a5	0.963355	0.968582
1 SV=1	0.979002	0.968467
Fus	1.06645	0.968347
Smc4	1.04001	0.968279
Rpl18a	1.02632	0.968087
Rpl18	0.751251	0.966943
Ncl	1.08919	0.966759
Rpl17	1.00624	0.965744
Rpl37a	1.15949	0.965019
Rps25	1.07081	0.964738
Ctbs	1.03177	0.96469
Cp	1.1266	0.963505
Pon2	1.12017	0.963232
Smpdl3a	0.987192	0.962655
Ube2c	1.11851	0.962206
Pin1	0.929313	0.960365
Mib1	0.900133	0.960267
Gba	0.972565	0.959662
H2afy	0.935857	0.957426
Sema4d	1.0088	0.95624
Srsf6	1.25409	0.954839
Pla2g15	1.013	0.953818
Tf	0.968814	0.953522
Nqo1	1.11927	0.953517
Ctsl	0.891367	0.952742
Chmp3	1.19732	0.952738
Ass1	1.0496	0.951981
Stom	0.945982	0.951375
Cd180	0.828575	0.950365
Galc	1.04648	0.948669
Rpl22l1	0.867378	0.948082
Cnrip1	0.920431	0.945659
Chchd7	0.858819	0.945519
Rps15	1.19245	0.942814
Rpl27	1.02895	0.9428
Nasp	1.14696	0.941557
Tgm2	1.01719	0.940162
Ptges3	1.12779	0.94008
Arsk	0.873836	0.938275
Fabp5	0.857745	0.937133
Ssb	1.05411	0.936955
Mertk	0.900443	0.936473
Clic4	1.03126	0.935447
Cpq	0.85755	0.933348
Glul	1.02717	0.932446
Rps24	0.952385	0.93215
Stab1	0.980144	0.930747
Cdk1	1.03243	0.929588
Akr1c13	1.07121	0.929089
Gns	1.0029	0.927728
Hrsp12	1.00614	0.92599
Rpl31	1.03641	0.924863
Pgm2l1	0.895927	0.923981
Iqgap2	0.976769	0.923773
Cd72	1.03887	0.923678
Rpl38	1.0314	0.922921
Vat1	0.987353	0.922222
Hexb	1.06039	0.921865
Stap1	0.973163	0.920933
Tlr8	0.99061	0.920925
Ldhb	0.952917	0.92063
Sf3b6	1.12619	0.920513
Ep300	0.703441	0.920315
Clec6a	0.927225	0.919349
Fn1	1.12814	0.919091
Rpl28	0.964815	0.918524
Ptgr1	1.03016	0.918195
Gstm1	0.940854	0.917577
Fau	1.03508	0.917005
Pgm5	0.771573	0.91643
Ptgs1	0.976125	0.913866
Mfsd1	1.08139	0.913554
Igfbp4	0.973624	0.913245
Pde2a	0.63286	0.913197
Hadh	0.942002	0.911924
Rps7	1.1861	0.911394
Mcm4	1.01236	0.911393
Parvg	0.994906	0.911195
Mcm5	0.999876	0.909921
Rpl23a	1.09457	0.906636
Fabp7	1.09764	0.902272
Lipa	1.0146	0.901121
Rrm1	1.09186	0.900422
Mocos	0.956091	0.900147
Wdr53	1.14815	0.899248
Tbxas1	0.939381	0.897971
Lpl	1.01566	0.895384
Mcm2	0.974438	0.891238
Anxa3	0.958731	0.890888
Gla	0.970138	0.890423
Npl	0.982462	0.890103
Psap	1.01909	0.889791
Npc1	0.94666	0.885362
Ifi30	0.932077	0.884606
Entpd1	0.927137	0.883062
Dpp7	1.00775	0.88084
Idh1	1.04081	0.879841
Dap	1.13841	0.878969
Rpl37	1.11606	0.878189
Rpa2	0.979977	0.873632
Rap2a	1.1856	0.871312
Lamp2	1.11932	0.867175
Pzp	0.982747	0.863695
Plxdc2	0.899508	0.863618
Fcgr3	0.909878	0.861919
S100a4	1.10559	0.859453
Mcm3	1.06834	0.858504
Csf1r	0.969771	0.857728
Ccl6	0.874789	0.857326
Apoe	0.72412	0.855693
Gm2a	1.02087	0.855185
Osbpl8	0.954926	0.85472
Pld3	0.993423	0.850008
Galm	0.997736	0.849198
Hist1h1d	0.909228	0.845565
Smap	1.01908	0.845542
Lamp1	1.03386	0.84549
Alb	1.29153	0.845122
Hist1h1b	1.00501	0.844508
Pf4	0.854091	0.839301
Gpnmb	0.999145	0.838542
Lyz2	1.01882	0.838223
Rnasel	1.03494	0.836975
Bet1l	0.953702	0.836589
Plin2	0.999317	0.836536
Bst1	0.98595	0.834413
Mcm6	0.980021	0.834022
Hist1h1e	0.967501	0.832263
Hmgb2	1.0807	0.831472
Msr1	0.917427	0.830717
Pls3	1.09674	0.830063
Scpep1	0.999687	0.828339
Spi1	1.1314	0.82505
Bbx	0.955474	0.821689
Gstt2	1.0874	0.820652
Plcb2	0.928465	0.815695
Slc37a2	1.01477	0.811021
Mrc1	0.9779	0.810206
Stmn1	1.06452	0.808499
Fabp4	0.918094	0.802359
F13a1	0.872765	0.801735
C1qa	1.01224	0.799533
Usf1	0.972164	0.798628
Hist1h1a	0.953041	0.794144
Tmbim6	1.20449	0.790169
Lig1	1.04646	0.786067
Npc2	1.00715	0.780266
S100a10	1.03101	0.772199
Hist1h4a	0.898241	0.765766
Pcna	1.06744	0.76387
Cnnm3	0.857639	0.760477
Dab2	0.96824	0.759519
Nlrp3	0.91179	0.749058
Creg1	1.18091	0.748042
Hist1h3a	1.00381	0.721994
Thyn1	0.724935	0.715308
Slc7a8	1.13574	0.714004
Rnaseh2a	0.978299	0.711761
Anxa1	0.969191	0.711555
Ctsh	0.955626	0.708996
Hist1h2bf	0.983616	0.705318
C1qb	1.00794	0.703656
Fam177a1	0.773403	0.665414
Hist1h1c	0.798199	0.629413
Adam8	0.865577	0.621857
Plbd1	0.622384	0.588868
Hebp1	0.605687	0.565442
Srpk2	0.503664	0.526833
